# Supplementary material for: CdS Nanoparticles Supported by Cobalt@Carbon-Derived MOFs for the Improved Adsorption and Photodegradation of Ciprofloxacin
Source: Int J Mol Sci. 2023 Jul 13;24(14):11383. doi: 10.3390/ijms241411383 (PMC10380313; doi:10.3390/ijms241411383)
Supplement: Supplementary file 1 [file ijms-24-11383-s001.zip]

Archive with 1 entries (1 files):
- ijms-2486138-supplementary.pdf
